# Supplementary material for: Prokaryotic and Fungal Characterization of the Facilities Used to Assemble, Test, and Launch the OSIRIS-REx Spacecraft
Source: Front Microbiol. 2020 Nov 5;11:530661. doi: 10.3389/fmicb.2020.530661 (PMC7676328; doi:10.3389/fmicb.2020.530661)
Supplement: Supplementary Figure 1 — The number of fungal sOTUs (orange symbols) displays a weak inverse correlation to the proportion of carbon-bearing particles on the witness foils. The number of bacterial sOTUs (blue symbols) displays a weak positive correlation to the proportion of carbon bearing particles. Symbol shape corresponds to the building in which the sample was collected. [file Data_Sheet_1.ZIP]

Archive with 3 entries (3 files):
- Supplementary_Information/Figure_S1_C_vs_sOTUs.tif
- Supplementary_Information/Figure_S2_Amino_acid_plots.tif
- Supplementary_Information/Table_S1.xlsx
