# Supplementary material for: Prokaryotic and Fungal Characterization of the Facilities Used to Assemble, Test, and Launch the OSIRIS-REx Spacecraft
Source: Front Microbiol. 2020 Nov 5;11:530661. doi: 10.3389/fmicb.2020.530661 (PMC7676328; doi:10.3389/fmicb.2020.530661)
Supplement: Supplementary Figure 1 — The number of fungal sOTUs (orange symbols) displays a weak inverse correlation to the proportion of carbon-bearing particles on the witness foils. The number of bacterial sOTUs (blue symbols) displays a weak positive correlation to the proportion of carbon bearing particles. Symbol shape corresponds to the building in which the sample was collected. [file Data_Sheet_1.ZIP › Supplementary_Information/Table_S1.xlsx]

## Sheet: Sheet1
Table S1: Composition of the mock communities used in this study.
ZymoBIOMICS Mock Community
Genus	Species
Pseudomonas	aeruginosa
Escherichia	coli
Salmonella	enterica
Lactobacillus	fermentum
Enterococcus	faecalis
Staphylococcus	aureus
Listeria	monocytogenes
Bacillus	subtilis
Saccharomyces	cerevisiae
Cryptococcus	neoformans
Fungal Mock Community (Bakker, 2018)
Genus	Species
Alternaria	alternata
Aspergillus	flavus
Neosartorya	fischeri
Penicillium	expansum
Candida	apicola
Saccharomyces	cerevisiae
Claviceps	purpurea
Trichoderma	reesei
Fusarium	graminearum
Fusarium	oxysporum
Fusarium	verticillioides
Saitoella	complicata
Rhizoctonia	solani
Naganishia	albida
Ustilago	maydis
Chytriomyces	hyalinus
Rhizophagus	irregularis
Mortierella	verticillata
Rhizomucor	miehei
